# Supplementary material for: Identification of causative agents of infective endocarditis by metagenomic next-generation sequencing of resected valves
Source: Front Cell Infect Microbiol. 2025 Mar 13;15:1532257. doi: 10.3389/fcimb.2025.1532257 (PMC11966046; doi:10.3389/fcimb.2025.1532257)
Supplement: Supplementary file 4 [file Table2.xlsx]

## Sheet: S2
	Supplementary Table 2. Cohort characteristics
	IDa	Blood culture (phenotypic resistance)	Blood BR PCR or qPCR	Blood serologies	CV microscopyb	CV culture (phenotypic resistance)	CV BR PCR or qPCR	CV mNGS [Kraken]	CV mNGS [MetaPhIAn 3]	Initial IE statusc (major + minor)	Final IE statusd pathogen(s)	Gendere	Age	CV affected	Time lapse between CV collection and last positive culture test	Notes	Antibiotics used before surgery
	2	NEG	NEG: Tropheryma whipplei	NEG: Bartonella henselae Coxiella burnetii Brucella spp.	NEG	NEG	NEG: Tropheryma whipplei	Staphylococcus aureus*	Staphylococcus aureus	Possible (1 + 1)	Staphylococcus aureus	Male	55	Aortic	–	Native cardiac valve	Ceftriaxon + vancomycin + doxycycline
	3	Aggregatibacter aphrophilus	N/A	N/A	NEG	NEG	N/A	NEG	NEG	Definite (2 + 1)	Aggregatibacter aphrophilus	Male	83	Mitral	18	5-day course of unknown antimicrobial therapy prior hospitalization, native cardiac valve	Ceftriaxon
	4	Staphylococcus aureus (methicillin, flucloxacillin, amoxicillin/clavulanate)	N/A	N/A	gram-positive cocci (+) AO: cocci (+)	Staphylococcus aureus (methicillin, flucloxacillin, amoxicillin/clavulanic acid)	N/A	Staphylococcus aureus*	Staphylococcus aureus	Definite (2 + 2)	Staphylococcus aureus	Male	67	Aortic	2	Bioprosthetic valve (Bentall)	Ceftarolin + gentamicin
	5	Abiotrophia defectiva (penicillin G intermediate)	N/A	NEG: Brucella spp.	NEG	NEG	N/A	Abiotrophia defectiva	Abiotrophia defectiva*	Definite (2 + 2)	Abiotrophia defectiva	Male	63	Aortic	27	Bioprosthetic valve (2004), Previous S. constellatus IE (2003)	Ceftriaxon + gentamicin
	6	Streptococcus constellatus (clindamycin) Aggregatibacter aphrophilus	N/A	N/A	gram-positive cocci (+++) gram-negative bacilli (+++) gram-positive bacilli (+) AO: bacilli (+++) AO: cocci (+++)	Streptococcus constellatus (clindamycin) Aggregatibacter aphrophilus Prevotella oralis (penicillin G, amoxicillin, piperacillin)	N/A	Streptococcus constellatus* Tannerella forsythia Prevotella oralis	Streptococcus constellatus gr.f Tannerella forsythia Prevotella oralis	Definite (2 + 3)	Streptococcus constellatus Aggregatibacter aphrophilus Prevotella oralis Tannerella forsythia	Male	36	Tricuspid	-1 (S. constellatus) +7 (A. aphrophilus)	IV drug user, native cardiac valve	Ceftriaxon
	7	Cardiobacterium hominis	NEG: BR 16S rRNA PCRg	NEG: Bartonella henselae Coxiella burnetii Brucella spp. Francisella tularensis	NEG	Cardiobacterium hominis	N/A	Cardiobacterium hominis	Cardiobacterium hominis	Definite (2 + 1)	Cardiobacterium hominis	Female	35	Aortic	2	Native cardiac valve	Amoxicillin + amoxicillin/clavulanate + gentamicin
	8	Streptococcus agalactiae (tetracycline)	N/A	N/A	gram-positive cocci (+) AO: cocci (+)	NEG	POS: Streptococcus agalactiae (BR 16S rRNA PCR)	Streptococcus agalactiae*	Streptococcus agalactiae	Definite (2 + 1)	Streptococcus agalactiae	Male	59	Aortic	6	Deceased 69 days after surgery, native cardiac valve	Amoxicillin + gentamicin
	9	Streptococcus pneumoniae	N/A	N/A	NEG	NEG	N/A	Streptococcus pneumoniae	Streptococcus pneumoniae	Definite (1 + 3)	Streptococcus pneumoniae	Male	45	Aortic	12	Native cardiac valve	Ceftriaxon
	10	Staphylococcus aureus (fusidic acid)	N/A	N/A	NEG	NEG	N/A	NEG	NEG	Definite (2 + 3)	Staphylococcus aureus	Male	55	Aortic	45	Mechanical aortic valve (2007) replaced by bioprosthetic valve (2010)	Flucloxacillin + gentamicin + rifampicin
	11	Staphylococcus aureus	N/A	N/A	NEG	NEG	N/A	Staphylococcus aureus	Staphylococcus aureus	Definite (2 + 1)	Staphylococcus aureus	Male	73	Aortic	5	Native cardiac valve	Flucloxacillin
	12	Streptococcus gallolyticus	N/A	N/A	NEG	Streptococcus gallolyticus	N/A	Streptococcus gallolyticus*	Streptococcus gallolyticus	Definite (2 + 1)	Streptococcus gallolyticus	Male	73	Aortic	1	Native cardiac valve	Ceftriaxon + gentamicin
	13	Staphylococcus aureus	N/A	N/A	NEG	NEG	N/A	NEG	NEG	Definite (2 + 3)	Staphylococcus aureus	Male	78	Aortic	16	Bioprosthetic valve (2004), Deceased 41 days after surgery	Flucloxacillin + rifampicin
	14	Streptococcus mitis	N/A	N/A	gram-positive cocci (++) AO: cocci (++)	NEG	N/A	Streptococcus mitis*	Streptococcus mitis*	Definite (2 + 3)	Streptococcus mitis	Male	68	Aortic	11	Bioprosthetic valve (2011) with previous endocarditis due to S. gallolyticus (2017) treated with 6-week course of ceftriaxone (no surgery performed)	Ceftriaxon
	15	Staphylococcus epidermidis (flucloxacillin, amoxicillin/clavulanate, gentamicin, ciprofloxacin, clindamycin, erythromycin, fusidic acid)	N/A	N/A	NEG	NEG	N/A	Staphylococcus epidermidis	NEG	Definite (2 + 1)	Staphylococcus epidermidis	Female	74	Aortic, Mitral	10	Deceased on the day of surgery, native cardiac valve	Vancomycin
	16	NEG	N/A	NEG: Bartonella henselae Coxiella burnetii Brucella spp.	NEG	NEG	N/A	NEG	NEG	Possible (1 + 1)	No	Female	30	Mitral	–	Mechanical aortic and mitral valves (2006)	Imipenem + vancomycin
	17	Aerococcus urinae (gentamicin)	N/A	N/A	AO: cocci (+)	NEG	N/A	Aerococcus urinae*	Aerococcus urinae	Definite (1 + 3)	Aerococcus urinae	Male	65	Aortic	3	Bioprosthetic valve (2010)	Amoxicillin
	18	NEG	N/A	N/A	NEG	Staphylococcus epidermidis (fusidic acid)h	N/A	NEG	NEG	Possible (1 + 1)	No	Male	71	Aortic	–	Bioprosthetic valve (2016)
	19	NEG	NEG: Tropheryma whipplei POS: Coxiella burnetii	NEG: Bartonella henselae Brucella spp. POS: Coxiella burnetii	NEG	NEG	NEG: Tropheryma whipplei POS: Coxiella burnetii	Coxiella burnetii	Coxiella burnetii	Definite (1 + 3)	Coxiella burnetii	Male	84	Mitral	8i	Native cardiac valve + pacemaker	Doxycyclin + hydroxychloroquine
	20	Streptococcus gallolyticus	N/A	POS: Bartonella henselae	gram-positive cocci (+++) AO: cocci (+++)	Streptococcus gallolyticus	N/A	Streptococcus pasteurianus*j	Streptococcus pasteurianusj	Definite (2 + 2)	Streptococcus gallolyticus	Male	44	Aortic	4	Native cardiac valve	Ceftrixaxon + vancomycin
	AO	Acridine orange staining
	CV	Cardiac valve
	IE	Infective endocarditis
	N/A	Not available
	NEG	Negative results
	POS	Positive result
	*	The most abundant species exceeding the mNGS positivity cut-off within the same genus
	–	Not applicable
	a	Participant identification numbers corresponding to the associated sequence data deposited in the European Nucleotide Archive (ENA)
	b	Semi-quantitative assessment of bacteria based on counting compatible bacterial forms visible at the 60X-magnification: + , 1-9 forms/field; ++, 10-50 forms/field; +++, >50 forms/field
	c	Based on modified Duke criteria: 2 major, 1 major and 3 minor or 5 minor = definite IE; 1 major and 1 minor or 3 minor = possible
	d	Based on chart review
	e	Physician-report
	f	Designated as 'Streptococcus anginosus group' by MetaPhlAn. Includes Streptococcus anginosus, Streptococcus constellatus and Streptococcus intermedius
	g	One day after blood culture negativization
	h	Growth only in enriched culture broth
	i	Blood qPCR test
	j	Synonym Streptococcus gallolyticus subsp. pasteurianus
