# Supplementary material for: Identification of causative agents of infective endocarditis by metagenomic next-generation sequencing of resected valves
Source: Front Cell Infect Microbiol. 2025 Mar 13;15:1532257. doi: 10.3389/fcimb.2025.1532257 (PMC11966046; doi:10.3389/fcimb.2025.1532257)
Supplement: Supplementary file 5 [file Table3.xlsx]

## Sheet: S3
	Supplementary Table 3. Relative abundances of IE-causing pathogens Relative abundances are highlighted if they fulfill both of the following criteria: (i) a relative abundance >1%, and (ii) a relative abundance exceeding the cumulative abundance of all contaminant species in a given sample. Cells corresponding to the most abundant species within each genus are shaded light red, while those for le…
		Valve sample																																								NEC
		NGS-positive																												NGS-negative
		2		4		5		6		7		8		9		11		12		14		15		17		19		20		3		10		13		16A		16B		18		2		3		4		5
		MOLZ	MOLZ-CH	MOLZ	MOLZ-CH	MOLZ	MOLZ-CH	MOLZ	MOLZ-CH	MOLZ	MOLZ-CH	MOLZ	MOLZ-CH	MOLZ	MOLZ-CH	MOLZ	MOLZ-CH	MOLZ	MOLZ-CH	MOLZ	MOLZ-CH	MOLZ	MOLZ-CH	MOLZ	MOLZ-CH	MOLZ	MOLZ-CH	MOLZ	MOLZ-CH	MOLZ	MOLZ-CH	MOLZ	MOLZ-CH	MOLZ	MOLZ-CH	MOLZ	MOLZ-CH	MOLZ	MOLZ-CH	MOLZ	MOLZ-CH	MOLZ	MOLZ-CH	MOLZ	MOLZ-CH	MOLZ	MOLZ-CH	MOLZ	MOLZ-CH
	Contaminant species (sum)	38.3873	10.7973	0.304488	1.61642	1.26062	5.70977	0.0667068	0.0267022	1.87068	45.8429	0.0231854	0.217299	1.87269	0.220535	0.121944	0.143267	1.06033	0.0428244	0.0765785	0.109015	25.8856	24.6023	1.2879	1.05046	0.00629064	0.325881	0.00240604	0.00779284	94.7068	87.5368	64.3038	33.3613	28.6889	31.8706	92.6675	82.6596	94.0244	93.5316	62.6285	53.1528	84.0369	84.8024	58.9006	83.1694	79.3412	29.2631	85.139	94.0339
	Staphylococcus aureus	51.0863	83.0242	94.2304	91.9475	0	0	0	0	0.013053	0.0346169	0.000485235	0	0	0	99.3452	99.268	0.0341202	0.000372534	0.0134111	0.0110469	0	0	0	0	0	0	0.00204107	0.00280038	0	0	13.6577	0.692186	0	14.9813	0	0	0	0	0	0.0361123	0.172442	0.122315	0	0	1.00002	0.0162466	0.0793262	0.0138327
	Staphylococcus sp. MZ9	4.75354	4.62618	4.58461	5.52324	0	0	0	0	0	0	0	0	0	0	0.259885	0.421536	0	0	0	0	0	0	0	0	0	0	0	0	0	0	0	0	0	0	0	0	0	0	0	0	0	0	0	0	0	0	0	0
	Abiotrophia defectiva	0.00468125	0	0	0.00264387	98.3132	93.26	0	0	0	0.00961905	0	0	0.0633388	0.00148417	0	0.000720296	0.0158017	0	0	0	0	0.861251	0	0	0	0	0	0	0	0	0.112949	0.543074	0	0	0	0	0	0	0	0.0668971	0	0.0012427	0.0174307	0	0.030204	0.0166322	0.0551062	0.00256247
	Cardiobacterium hominis	0.00119588	0	0	0	0	0	0	0	97.1925	47.7257	0	0	0.0132387	0	0	0	0	0	0	0	0	0	0	0	0	0	0	0	0	0	0	0.841078	0	0	0	0	0	0	0	0	0.00578962	0.00238097	0	0	0.0462957	0.00409715	0	0
	Staphylococcus epidermidis	0.142976	0.0186724	0.00493147	0.00103526	0.0058703	0.00645639	0	0	0	0.0150661	6.6e-05	0	0.00901873	0.000581153	0.0110477	0.00282045	0	0	0	0	72.5059	66.7733	0	0	0	0.005643	0	0	0	0.0732439	0.265364	1.33793	0	0	0	0	0	0	0	0.929915	0.575559	1.30677	0.040952	0.178591	0.260193	1.00946	0.886654	0.0571928
	Aerococcus urinae	0	0	0	0	0	0	0	0	0	0	0	0	0	0	0	0	0	0	0	0	0	0	94.4839	94.8056	0	0	0	0	0	0	0	0	0	0	0	0	0	0	0	0	0.00223775	0	0	0	0	0	0	0
	Aerococcus sanguinicola	0	0	0	0	0	0	0	0	0	0	0	0	0	0	0	0	0	0	0	0	0	0	2.64062	2.66067	0	0	0	0	0	0	0	0	0	0	0	0	0	0	0	0	0	0	0	0	0	0	0	0
	Coxiella burnetii	0	0	0	0	0	0	0	0	0	0	0	0	0	0	0	0	0	0	0	0	0	0	0	0	99.9833	99.5601	8.81e-05	7.03e-05	0	0	0	0	0	0	0	0	0	0	0	0	0	0	0	0	0	0	0	0
	Tannerella forsythia	0	0	0	0	0.000326381	0	3.90836	29.0774	0	0	0	0	0	0	0.00214983	0	0	0	0	0	0	0	0	0	0	0	0	0	0.324912	0.0570117	0	0	0	0	0	0	0	0	0	0	0.000657864	0	0	0.0432483	0.00920588	0.00434515	0.00916136	0
	Prevotella oralis	0	0	0	0	0	0	2.55293	33.4482	0	0	0	0	0	0	0	0	0	0	0	0	0	0	0	0	0	0	0	0	0	0.202232	0	0	0	0	0	0	0	0	0	0	0	0	0	0	0	0.00214071	0	0
	Streptococcus constellatus	0	0	0	0	0	0	74.4706	20.8713	0	0	0.00418943	0.000229147	0	0.00233001	0	0	0	0	0	0	0	0	0	0	0	0	0	0.00636724	0	0.391542	0	0	0	0	0	0	0	0	0	0	0.00338853	0.00422702	0	0	0	0.00746035	0	0
	Streptococcus anginosus	0.00316088	0	0	0	0	0	7.93006	2.42942	0	0	0.000128028	0.000665256	0	0.00563704	0	0	0	0.00192216	0.542252	0.670655	0	0	0	0	0	0	0.000269265	7.16e-05	0	0	0	0.183348	0	0	0	0	0	0	0	0	0	0.00723722	0	0	0	0.0126343	0	0
	Streptococcus intermedius	0	0	0	0	0	0	5.9805	1.87154	0	0	8.83e-05	0	0	0.000388675	0	0	0	0	0	0	0	0	0	0	0	0.000754807	0	0	0	0.0979709	0	0	0	0	0	0	0	0	0	0	0.0746127	0.0260352	0	0	0	0.00435567	0.00524773	0
	Prevotella phocaeensis	0	0	0	0	0	0	0.49724	8.11612	0	0	0	0	0	0	0	0	0	0	0	0	0	0	0	0	0	0	0	0	0	0	0	0	0	0	0	0	0	0	0	0	0	0	0	0	0	0.000415954	0	0
	Prevotella saccharolytica	0	0	0	0	0	0	0.0642078	1.17694	0	0	0	0	0	0	0	0	0	0	0	0	0	0	0	0	0	0	0	0	0	0	0	0	0	0	0	0	0	0	0	0	0	0.000222381	0	0	0	0.00170077	0	0
	Streptococcus periodonticum	0	0	0	0	0	0	1.1994	0.33359	0	0	0	0	0	0	0	0	0	0	0	0	0	0	0	0	0	0	0	0.000152109	0	0	0	0	0	0	0	0	0	0	0	0	0	0.00467617	0	0	0	0.00255452	0	0
	Streptococcus agalactiae	0	0	0	0	0	0	1.79121	0.589893	0.139665	0	87.0469	84.3567	0	0.00464345	0	0	0	0.337155	3.55633	2.79388	0	0	0	0	0	0	0.00349768	0.00163438	0	0	0	2.35259	0	0	0	0	0	0	0	0	0	0.0699837	0	0	0	0.0325944	0	0
	Streptococcus sp. FDAARGOS_520	0	0	0	0	0	0	0	0	0	0	5.16106	3.95179	0	0	0	0	0	0	0	0	0	0	0	0	0	0	0	0	0	0	0	0	0	0	0	0	0	0	0	0	0	0	0	0	0	0	0	0
	Streptococcus sp. FDAARGOS_521	0	0	0	0	0	0	0	0	0	0	6.11905	7.3688	0	0	0	0	0	0	0	0	0	0	0	0	0	0	0.00714777	0.00557155	0	0	0	0	0	0	0	0	0	0	0	0	0	0	0	0	0	0	0	0
	Streptococcus sp. FDAARGOS_522	0	0	0	0	0.0396403	0.0642496	0	0	0	0	0.687527	2.8386	0	0	0	0	0	0	0	0	0	0	0	0	0	0	0	0	0	0	0	0	0	0	0	0	0	0	0	0	0	0	0	0	0	0	0	0
	Streptococcus pneumoniae	0.0302416	0	0	0	0	0.000887655	0.0336244	0.00635981	0	0.0186422	0.0111058	0.00212161	95.7257	99.3264	0.01367	0.0125637	0.0306245	0.00117028	8.36216	8.96677	0	0	0	0	0	0	0.00549587	0.0276253	0	0	2.29846	3.14655	12.6389	0.747021	0	0	0	0	0	0.0972374	0.0575178	0.16317	0	0	0	0.0408682	0.00970896	0.00496619
	Streptococcus gallolyticus	0	0	0	0	0	0	0.000300018	0.000102925	0	0	0.000148014	0.000576832	0	0	0.00619442	0.00253028	94.1153	96.8519	0.0403632	0.0641847	0	0	0	0	0	0.00316402	1.96259	1.81492	0	0	0	0.00993609	0	0	0	0	0	0	0	0	0	0	0	0	0	0.00104333	0	0
	Streptococcus pasteurianus	0	0	0	0	0	0	0	0	0	0	0	0	0	0	0	0	2.10624	1.24739	2.42091	2.06037	0	0	0	0	0	0.0123486	91.5129	91.8579	0	0	0	0	0	0	0	0	0	0	0	0	0	0	0	0	0	0	0	0
	Streptococcus macedonicus	0	0	0	0	0	0	0	0	0	0	0	0	0	0	0	0	0.537475	0.787003	2.69586	2.09577	0	0	0	0	0	0	4.74304	4.53992	0	0	0	0	0	0	0	0	0	0	0	0	0	0	0	0	0	0	0	0
	Streptococcus mitis	0.143256	0.00772569	0	0	0.000578294	0.00197876	0.00759045	0.00417725	0	0	9.1e-05	0	0.52241	0.189957	0.026664	0.0116696	0.187738	0.00111806	36.2569	34.3098	0	0	0	0	0	0	0	0	0	0	1.09794	5.48679	23.4789	2.91421	0	0	0	0	0	0.036127	0.139875	0.25502	0	0	0.0326226	0.112917	0.13527	0.00415149
	Streptococcus symci	0.0364622	0	0	0	0	0	0	0	0	0	0	0	0.0215278	0.00277444	0	0.00403947	0	0	6.24294	6.67475	0	0	0	0	0	0	8.28e-05	0	0	0	0.316713	1.89293	0	0	0	0	0	0	0	0	0.0121046	0.0499456	0	0	0	0.0183219	0.0234121	0
	Streptococcus oralis	0.0293694	0.0598351	0	0	0.00335914	0.00287352	0.0417943	0.0165439	0	0.0100581	8.81e-05	0	0.716486	0.0597484	0.0221262	0.0135571	0	0.000360804	4.03692	4.47602	0	0	0	0	0	0	0	7.4e-05	0.557336	0	0.118104	7.65429	0	0	0	0	0	0	0	0.0524628	0.674822	0.141637	0.0182263	0.0370929	0	0.111802	0.0366681	0.0120574
	Streptococcus chosunense	0.0419593	0	0	0	0	0	0.000472434	0.000126058	0	0	0	0	0.0433535	0.0155645	0.01138	0	0	0	5.97765	6.14107	0	0	0	0	0	0	0	0	0	0	0.364462	0.924868	0	0	0	0	0	0	0	0	0.00928632	0.0447775	0	0	0.0649745	0.0127782	0.0323301	0.00551235
	Streptococcus gwangjuense	0.0825807	0	0	0	0	0	0.000202572	6.08e-05	0	0	0	0	0.0239004	0.00654545	0	0.00448467	0.0163973	0	5.41897	5.91708	0	0	0	0	0	0.00149544	0	0	0	0	0	1.03316	0	0.799956	0	0	0	0	0	0.0347092	0.0470351	0.067056	0	0.0157761	0	0.0135607	0	0
	Streptococcus shenyangsis	0.0189247	0	0	0	0	0	0	0	0	0	0	0	0.23278	0.0318749	0.0213861	0.00509585	0.127762	0.000523103	4.95519	5.17427	0	0	0	0	0	0	0	0	0	0	1.25569	2.61855	8.78799	2.72693	0	0	0	0	0	0	0.0338123	0.178659	0.0176166	0.0102435	0	0.0234134	0	0
	Streptococcus pseudopneumoniae	0.0218208	0	0	0	0	0	0	0	0	0	0	0	0.0644165	0.0100313	0.00986353	0.00402903	0.0147314	0.000160841	2.103	2.26413	0	0	0	0	0	0	0	0	0	0	0.315894	0.769979	0	1.7967	0	0	0	0	0	0	0.0281709	0.0472098	0	0	0	0.0210433	0	0
[truncated: 20 more columns]
