# Supplementary material for: Identification of causative agents of infective endocarditis by metagenomic next-generation sequencing of resected valves
Source: Front Cell Infect Microbiol. 2025 Mar 13;15:1532257. doi: 10.3389/fcimb.2025.1532257 (PMC11966046; doi:10.3389/fcimb.2025.1532257)
Supplement: Supplementary file 6 [file Table4.xlsx]

## Sheet: S4
	Supplementary Table 4. Detection of antimicrobial resistance genes (ARGs) and associated organisms from assembled contigs
	Patient Number	Pathogen identified by mNGS	ResFinder results								Bacterial genera determined through BLASTN analysis of ARG-carrying contigs
			ARG	Resistance phenotype	MOLZ			MOLZ-CH			MOLZ			MOLZ-CH			MOLZ			MOLZ-CH
					Percent identity	Percent coverage	Size of the ARG-bearing contig	Percent identity	Percent coverage	Size of the ARG-bearing contig	Genus of interest*	Percent coverage	Percent identity	Genus of interest*	Percent coverage	Percent identity	Other genera**	Percent coverage	Percent identity	Other genera**	Percent coverage	Percent identity
	6	Prevotella oralis Streptococcus anginosus Tannerella forsythia	cfxA3	Beta-lactam	99.9	100	8139	100	96.1698	1000	Prevotella	75	99.89	Prevotella	100	99.9				A	100	100
			tet(Q)	Tetracycline	99.01	100	2224	98.8	73.3645	1413	Prevotella	100	99.01	Prevotella	100	98.8	Porphyromonas	100	100	Porphyromonas	100	99.93
			tet(M)	Tetracycline	99.69	100	28532	99.68	98.3333	1940	Streptococcus	73	99.42	Streptococcus	100	99.9
			erm(B)	Macrolide	99.86	100	28532	99.85	89.7019	2093	Streptococcus	73	99.42	Streptococcus	100	99.95
	4	Staphylococcus aureus	mecA	Beta-lactam	100	88.6398	3192	–	–	–	Staphylococcus	100	100	–	–	–				–	–	–
			blaZ	Beta-lactam	100	100	900	100	84.5154	756	Staphylococcus	100	100	Staphylococcus	100	100
	5	Abiotrophia defectiva	blaOXA-60b	Beta-lactam	100	41.6667	559	–	–		–	–	–	–	–	–	Ralstonia	100	100	–	–	–
			tet(M)	Tetracycline	99.8	53.28	1023	99.84	100	3023	–	–	–	–	–	–	B	100	100	C	100	100
					99.88	42.6	915				–	–	–				D	100	99.89
	8	Steptococcus agalactiae	mre(A)	Marolide	100	100	34123	100	100	34239	Streptococcus	100	100	Streptococcus	100	100
			tet(M)	Tetracycline	99.84	100	49532	99.84	100	40949	Streptococcus	100	99.98	Streptococcus	100	99.97
	20	Streptococcus pasteurianus	ant(6)-Ia	Aminoglycoside	92.76	99.78	9255	92.76	99.78	9254	Streptococcus	43	99	Streptococcus	43	99.9	Clostridioides	45	99.95
			aph(3')-III	Aminoglycoside	100	100	9255	100	100	9254	Streptococcus	43	99	Streptococcus	43	99.9	Clostridioides	45	99.95
			tet(M)	Tetracycline	99.69	100	86950	99.69	100	152490	Streptococcus	100	100	Streptococcus	99	100
			tet(L)	Tetracycline	99.93	97.5309	86950	99.93	97.5309	152490	Streptococcus	100	100	Streptococcus	99	100
	2	Staphylococcus aureus	blaZ	Beta-lactam	100	100	1067	100	73.6407	674	Staphylococcus	100	100	Staphylococcus	100	100
	*	A genus to which belongs the IE pathogen identified by mNGS
	**	A genus or genera to which belong (one or more) species with a BLAST hit score better than that of the 'genus of interest'
	A	Bacteroides	B	Acinetobacter	C	Aerococcus		D	Acinetobacter
		Capnocytophaga		Clostridioides		Enterococcus			Aerococcus
		Odoribacteraceae uncl.		Enterococcus		Mammaliicoccus			Candidatus Nanosynbacter
		Parabacteroides		Escherichia		Staphylococcus			Clostridioides
		Phocaeicola		Klebsiella		Streptococcus			Clostridium
				Mammaliicoccus					Enterococcus
				Mycoplasma					Erysipelotrichaceae uncl.
				Salmonella					Escherichia
				Shigella					Lactiplantibacillus
				Staphylococcus					Lactobacillus
				Streptococcus					Levilactobacillus
									Mammaliicoccus
									Neisseria
									Peptoniphilus
									Salmonella
									Shigella
									Staphylococcus
									Streptococcus
