# Supplementary material for: Identification of causative agents of infective endocarditis by metagenomic next-generation sequencing of resected valves
Source: Front Cell Infect Microbiol. 2025 Mar 13;15:1532257. doi: 10.3389/fcimb.2025.1532257 (PMC11966046; doi:10.3389/fcimb.2025.1532257)
Supplement: Supplementary file 7 [file Table5.xlsx]

## Sheet: S5
	Supplementary Table 5. Number of MLST loci with complete (100%) coverage identified in assembled contigs and assigned sequence types
	Patient number	Pathogen identified by mNGS	MOLZ		MOLZ-CH
			Number of MLST loci	ST	Number of MLST loci	ST
	2	Staphylococcus aureus	2		4
	4	Staphylococcus aureus	6		6
	8	Streptococcus agalactiae	7	ST 19	7	ST 19
	9	Streptococcus pneumoniae	6		7	ST 8959
	11	Staphylococcus aureus	5		6
	12	Streptococcus gallolyticus	2		7*	ST 17*
	15	Staphylococcus epidermidis	0		0
	Sequence types (ST) are indicated only if all of the seven MLST loci had complete sequence coverage
	* One allele with less than 100% identity found (490/491 matches); the nearest ST is indicated
